# Supplementary material for: Astragalus Complanatus Ethanol Attenuates Septic Shock by Exerting Anti-Inflammatory Effects on Macrophages
Source: Int J Mol Sci. 2023 Dec 27;25(1):384. doi: 10.3390/ijms25010384 (PMC10778658; doi:10.3390/ijms25010384)
Supplement: Supplementary file 1 [file ijms-25-00384-s001.zip]

Archive with 1 entries (1 files):
- ijms-2768058-supplementary.pdf
